# Supplementary material for: Unveiling Time in Dose-Response Models to Infer Host Susceptibility to Pathogens
Source: PLoS Comput Biol. 2014 Aug 14;10(8):e1003773. doi: 10.1371/journal.pcbi.1003773 (PMC4133050; doi:10.1371/journal.pcbi.1003773)
Supplement: Dataset S1 — Survival data for Wolb− and Wolb+ groups of D. melanogaster challenged by various doses of D CV. (XLS) [file pcbi.1003773.s001.xls]

## Sheet: Wolb-
dose(below)/day(left)	0	1	2	3	4	5	6	7	8	9	10	11	12	13	14	15	16	17	18	19	20	21	22	23	24	25	26	27	28	29	30	31	32	33	34	35	36	37	38	39	40	41	42	43	44	45	46	47	48
0	44	44	44	44	44	44	44	44	44	44	44	44	44	44	44	44	44	44	44	44	44	44	44	44	44	44	44	44	44	44	44	44	44	44	44	44	44	44	44	44	44	43	42	42	42	42	42	42	42
10000	46	46	46	46	46	46	46	46	46	46	46	46	46	46	46	46	46	46	46	46	46	46	46	46	46	46	46	46	46	46	46	46	46	46	46	46	46	46	46	46	46	46	45	45	45	45	45	45	45
100000	46	46	46	46	46	46	46	46	46	46	45	43	43	43	43	43	43	43	43	43	43	43	43	43	42	42	42	42	42	42	42	42	42	42	42	42	42	42	42	42	42	42	41	41	41	41	41	41	41
1000000	50	50	50	50	50	50	50	50	50	44	32	24	22	16	13	9	6	4	3	3	3	3	3	3	3	3	3	3	3	3	3	3	3	3	3	3	3	3	3	3	3	3	3	3	3	3	3	3	3
10000000	49	49	49	49	49	49	49	49	49	41	15	5	2	2	2	2	2	2	2	2	2	2	2	2	2	2	2	2	2	2	2	2	2	2	2	2	2	2	2	2	2	2	2	2	2	2	2	2	2
100000000	48	48	48	48	48	48	48	47	40	23	8	4	1	1	1	1	1	1	1	1	1	1	1	1	1	0	0	0	0	0	0	0	0	0	0	0	0	0	0	0	0	0	0	0	0	0	0	0	0
1000000000	44	44	44	44	44	44	44	43	30	18	6	2	0	0	0	0	0	0	0	0	0	0	0	0	0	0	0	0	0	0	0	0	0	0	0	0	0	0	0	0	0	0	0	0	0	0	0	0	0
10000000000	46	46	46	46	46	46	44	40	23	12	2	0	0	0	0	0	0	0	0	0	0	0	0	0	0	0	0	0	0	0	0	0	0	0	0	0	0	0	0	0	0	0	0	0	0	0	0	0	0
[truncated: 91 more columns]

## Sheet: Wolb+
dose(below)/day(left)	0	1	2	3	4	5	6	7	8	9	10	11	12	13	14	15	16	17	18	19	20	21	22	23	24	25	26	27	28	29	30	31	32	33	34	35	36	37	38	39	40	41	42	43	44	45	46	47	48
0	46	45	45	45	45	45	45	45	45	45	45	45	45	45	45	45	45	45	45	45	45	44	44	44	44	44	44	44	44	44	44	44	44	44	44	44	44	44	44	44	44	44	44	44	44	44	44	44	44
10000	45	45	45	45	45	45	45	45	45	45	45	45	45	45	45	45	45	45	45	45	45	45	45	45	45	43	43	43	43	43	43	42	42	42	42	42	42	42	42	42	42	42	41	41	41	41	41	41	41
100000	49	49	49	49	49	49	49	49	49	49	49	49	48	48	48	48	48	48	48	48	48	48	48	48	48	47	47	47	46	46	46	45	45	44	44	44	44	44	44	44	42	42	41	41	41	40	40	39	39
1000000	47	47	47	47	47	47	47	47	47	47	44	42	42	42	42	42	42	42	42	42	40	39	39	38	29	34	34	34	34	34	34	33	30	30	30	30	30	30	30	30	30	30	30	30	28	28	27	27	27
10000000	48	48	48	48	48	48	48	48	48	46	43	41	41	40	40	38	34	33	33	33	32	29	28	28	26	25	25	25	22	22	19	18	16	14	14	14	13	13	12	12	12	10	10	10	10	10	10	9	9
100000000	48	48	48	48	48	48	48	48	48	46	44	40	26	20	20	19	15	13	11	10	10	10	10	8	5	5	5	5	5	5	5	4	4	4	4	4	3	3	3	3	3	3	3	3	3	3	3	3	3
1000000000	50	50	50	50	50	50	50	50	47	40	31	23	20	17	13	12	9	9	9	9	9	9	9	9	9	9	9	9	9	9	8	8	7	6	6	6	6	6	6	6	6	5	5	5	5	5	5	5	5
10000000000	48	48	48	48	48	48	48	43	34	26	15	8	5	4	2	2	2	2	2	2	2	2	2	2	2	2	2	2	2	2	2	2	2	1	1	1	1	1	1	1	1	1	1	1	1	1	1	1	1
[truncated: 91 more columns]
